# Supplementary material for: Plug-and-Display Photo-Switchable Systems on Plant Virus Nanoparticles
Source: BioTech (Basel). 2022 Oct 21;11(4):49. doi: 10.3390/biotech11040049 (PMC9589989; doi:10.3390/biotech11040049)
Supplement: Supplementary file 1 [file biotech-11-00049-s001.zip]

Archive with 1 entries (1 files):
- biotech-1908978-supplementary.pdf
